# Supplementary material for: Chemical Profiles, In Vitro Antioxidant and Antifungal Activity of Four Different Lavandula angustifolia L. EOs
Source: Molecules. 2023 Jan 2;28(1):392. doi: 10.3390/molecules28010392 (PMC9822278; doi:10.3390/molecules28010392)
Supplement: Supplementary file 1 [file molecules-28-00392-s001.zip]

Archive with 1 entries (1 files):
- molecules-2097691-supplementary.pdf
